# Supplementary material for: Peripapillary vessel density in eyes with cone-rod dystrophy
Source: PLoS One. 2024 Jan 29;19(1):e0296167. doi: 10.1371/journal.pone.0296167 (PMC10824446; doi:10.1371/journal.pone.0296167)
Supplement: S1 Data — (CSV) [file pone.0296167.s001.csv]

ID	type	RL	CFT	gender	age	VDnh_s	VDnh_n	VDnh_i	VDnh_t	dVDm	sVDm	logMAR
1	D	R	220	F	73	52.54745098	47.63098039	52.15764706	46.89176471	34.54039216	38.46196078	0.522878745
1	D	L	155	F	73	52.28784314	42.78705882	48.8254902	48.06901961	36.41333333	38.61921569	0.698970004
2	D	R	154	F	73	42.76	41.24588235	41.13176471	38.64117647	34.23490196	23.48862745	0.096910013
3	D	R	114	M	73	46.87372549	46.61764706	48.01803922	40.56980392	27.54313725	23.22784314	1.045757491
3	D	L	52	M	73	47.66784314	43.71960784	48.13137255	40.39764706	26.54117647	21.35490196	1.045757491
4	D	R	128	M	67	47.70196078	40.56823529	41.12588235	39.89137255	32.94352941	28.84431373	0.301029996
4	D	L	116	M	67	40.76627451	41.12117647	40.84823529	40.12823529	36.69843137	32.53803922	0.823908741
5	D	R	29	M	45	54.45215686	43.56	52.30078431	43.08901961	22.92156863	23.92862745	0.698970004
5	D	L	33	M	45	53.6027451	43.95372549	50.90470588	43.77215686	18.76666667	22.13882353	0.823908741
6	D	R	121	M	52	55.35215686	51.78470588	52.9572549	44.62431373	21.07215686	25.61490196	0
6	D	L	95	M	52	53.09568627	48.27921569	47.14156863	45.52627451	17.4545098	24.29372549	0.397940009
7	D	L	136	M	75	53.59058824	46.83960784	52.07764706	49.03960784	23.66901961	28.53686275	0.522878745
8	D	R	169	F	37	51.67411765	48.36156863	53.76823529	49.29098039	37.78078431	39.18901961	-0.079181246
8	D	L	180	F	37	52.15254902	50.94	55.04078431	47.41960784	37.99098039	42.63529412	0
9	D	R	26	F	40	50.5254902	45.89372549	45.18	47.55137255	19.73882353	30.35686275	1.096910013
9	D	L	80	F	40	49.40078431	46.86627451	47.35803922	47.32941176	26.90156863	32.57843137	1
10	D	R	125	M	43	53.33882353	40.64313725	51.23137255	49.23490196	28.19529412	36.56784314	1
10	D	L	140	M	43	57.00235294	43.96941176	54.69647059	51.80235294	28.59921569	34.86352941	0.823908741
11	D	R	57	F	48	34.93372549	45.95058824	33.74627451	41.20039216	16.94666667	15.24392157	0.301029996
11	D	L	72	F	48	43.2945098	34.73254902	45.72313725	38.77254902	17.08784314	17.28078431	0.698970004
12	D	R	147	F	81	49.06627451	45.11137255	53.12509804	44.32235294	23.88784314	26.91019608	-0.079181246
12	D	L	114	F	81	50.89176471	40.82039216	47.12941176	51.83529412	16.80313725	21.28117647	0.096910013
13	D	R	95	M	49	50.68156863	40.87411765	41.37686275	48.41058824	28.11019608	33.5772549	0.096910013
13	D	L	84	M	49	47.4854902	38.34156863	40.9172549	50.08039216	27.33568627	32.36313725	0.04575749
14	D	R	162	F	31	52.43333333	47.06980392	52.63294118	50.33803922	27.08156863	30.01529412	-0.079181246
14	D	L	143	F	31	52.95921569	50.22352941	51.56117647	51.90039216	25.43764706	29.14784314	-0.079181246
15	C	L	173	M	59	51.78941176	50.16784314	54.50431373	46.08941176	30.02156863	37.98470588	-0.07918
16	C	R	224	M	42	56.79333333	49.16705882	50.95686275	49.67960784	35.16509804	38.91254902	-0.079181
17	C	L	195	M	56	55.01882353	45.86901961	50.84470588	47.96	37.59254902	36.82509804	-0.079181
18	C	L	169	F	56	49.51333333	50.59098039	53.94784314	44.78	35.60980392	41.0454902	0
19	C	R	224	F	82	50.09176471	43.63137255	53.38392157	51.40235294	37.56039216	42.7227451	-0.079181
20	C	L	245	F	82	52.92823529	44.7627451	51.73647059	50.46666667	34.92784314	40.27294118	-0.079181
21	C	R	195	M	54	52.27803922	49.29568627	56.21921569	48.33686275	38.07529412	41.74039216	-0.079181
22	C	L	228	M	39	44.89098039	39.52901961	41.96470588	40.54196078	37.33254902	36.19372549	-0.079181
23	C	L	205	M	49	49.80784314	50.16862745	51.8654902	49.45098039	36.85843137	40.16078431	-0.176091
24	C	R	217	M	67	46.15960784	39.29411765	44.7545098	43.75294118	34.36156863	34.07176471	0
25	C	R	209	M	69	44.50941176	40.77490196	49.90509804	43.57372549	36.50117647	32.7745098	-0.079181
26	C	R	228	F	48	43.17137255	38.97607843	38.89137255	46.73803922	35.17254902	32.05333333	0
27	C	L	198	F	41	55.22	51.72666667	52.86078431	46.67921569	31.89490196	41.89098039	-0.079181
28	C	L	231	M	54	53.10745098	42.44039216	53.45137255	51.26431373	33.94235294	38.18313725	-0.079181
29	C	L	205	M	50	48.97607843	39.53803922	47.24823529	46.17215686	37.10901961	33.98039216	-0.079181
30	C	R	228	F	65	52.7972549	52.1027451	53.2572549	53.59372549	35.74431373	41.32	-0.079181
31	C	L	246	M	48	53.11098039	45.59058824	53.10705882	54.90196078	38.34705882	42.82705882	-0.079181
32	C	L	159	F	31	50.26235294	39.58392157	50.25921569	56.51803922	37.07686275	36.76705882	-0.079181
33	C	R	213	F	37	55.28509804	53.3372549	49.82941176	50.56196078	35.68745098	43.1054902	-0.079181
34	C	L	261	M	46	50.13803922	40.51529412	46.95607843	47.81372549	34.02352941	35.05411765	0
35	C	R	217	M	62	48.46588235	41.42	49.09882353	44.10980392	30.49058824	33.72313725	-0.176091
36	C	R	191	F	37	53.53568627	46.52313725	48.22901961	53.02666667	36.73607843	41.85215686	0
37	C	R	198	F	50	55.61490196	50.40588235	55.2454902	54.61803922	34.00352941	43.24470588	-0.079181
38	C	R	228	F	40	46.31568627	40.70352941	52.08313725	50.60666667	36.96	29.9454902	-0.079181
39	C	R	209	M	55	44.9227451	44.14862745	45.12352941	45.53372549	37.77294118	40.09058824	-0.079181
